# Supplementary material for: Rescue of HSP70 in Spinal Neurons Alleviates Opioids-Induced Hyperalgesia via the Suppression of Endoplasmic Reticulum Stress in Rodents
Source: Front Cell Dev Biol. 2020 May 12;8:269. doi: 10.3389/fcell.2020.00269 (PMC7243285; doi:10.3389/fcell.2020.00269)
Supplement: DATA SHEETS S1–S10 — The original unprocessed images of all western blots. [file Data_Sheet_1.xlsx]

## Sheet: Sheet1
GRP78
n=4
ATF6
n=4
IRE1α
n=4
p-eIF2α
n=4
eIF2α
n=4
XBP1s
n=4
Caspase-12
n=4
β-actin
n=4
