# Supplementary material for: Rescue of HSP70 in Spinal Neurons Alleviates Opioids-Induced Hyperalgesia via the Suppression of Endoplasmic Reticulum Stress in Rodents
Source: Front Cell Dev Biol. 2020 May 12;8:269. doi: 10.3389/fcell.2020.00269 (PMC7243285; doi:10.3389/fcell.2020.00269)
Supplement: Supplementary file 7 [file Data_Sheet_6.xlsx]

## Sheet: Sheet1
A															C															E																G
																														ATF6																XBP1S
p-ERK1/2																														n=3																n=3
n=3															HSP70
															n=3
															D
																																														β-actin
ERK1/2																														β-actin																n=3
n=3															GRP78															n=3
															n=3
																																														H
β-actin
n=3
																														F																Caspase-12
																																														n=3
															β-actin
															n=3
B
																														IRE1α
																														n=3
p-ERK1/2
n=3
																																														β-actin
																																														n=3
																														β-actin
																														n=3
ERK1/2
n=3
β-actin
n=3
