# Supplementary material for: Rescue of HSP70 in Spinal Neurons Alleviates Opioids-Induced Hyperalgesia via the Suppression of Endoplasmic Reticulum Stress in Rodents
Source: Front Cell Dev Biol. 2020 May 12;8:269. doi: 10.3389/fcell.2020.00269 (PMC7243285; doi:10.3389/fcell.2020.00269)
Supplement: Supplementary file 8 [file Data_Sheet_7.xlsx]

## Sheet: Sheet1
A																	C																E
																	IRE1α
HSP70																	n=3																Caspase-12
n=3																																	n=3
β-actin
n=3																	β-actin																β-actin
																	n=3																n=3
B																	D
GRP78																	XBP1S
n=3																	n=3
																	β-actin
β-actin																	n=3
n=3
