# Supplementary material for: Rescue of HSP70 in Spinal Neurons Alleviates Opioids-Induced Hyperalgesia via the Suppression of Endoplasmic Reticulum Stress in Rodents
Source: Front Cell Dev Biol. 2020 May 12;8:269. doi: 10.3389/fcell.2020.00269 (PMC7243285; doi:10.3389/fcell.2020.00269)
Supplement: Supplementary file 10 [file Data_Sheet_9.xlsx]

## Sheet: Sheet1
A															D																F
HSP70
n=4															IRE1α																Caspase-12
															n=4																n=4
β-actin															β-actin
n=4															n=4
																															β-actin
																															n=4
C															E
GRP78
n=4															XBP1s
															n=4
															β-actin
β-actin															n=4
n=4
